# Supplementary material for: Arabidopsis SDG8 Potentiates the Sustainable Transcriptional Induction of the Pathogenesis-Related Genes PR1 and PR2 During Plant Defense Response
Source: Front Plant Sci. 2020 Mar 11;11:277. doi: 10.3389/fpls.2020.00277 (PMC7078350; doi:10.3389/fpls.2020.00277)
Supplement: TABLE S1 — PCR Primers used to quantify mRNA levels and chromatin modifications. [file Table_1.XLSX]

## Sheet: Feuil1
Table S1: Primers used in this work.
Primers pairs used for qRT-PCR:
Gene	Sequence (5' to 3')
ICS1 (AT1G74710)	CATTGATCTATGCGGGGACAG
	TGGACAAAAGCTCGTACCTGAG
EDS1 (AT3G48090)	AAGCATGATCCGCACTCG
	CGAAGACACAGGGCCGTA
PAD4 (AT3G52430)	GGTTCTGTTCGTCTGATGTTT
	GTTCCTCGGTGTTTTGAGTT
NPR1 (AT1G64280)	AGGCACTTGACTCGGATGATATTG
	CTTCACATTGCAATATGCAACAGC
NPR3 (AT5G45110)	CAGTTTCATGTTGTGTTGTGCAGGT
	GAGTCTAAGATTGCGCGGTCTTGTC
NPR4 (AT4G19660)	ACAGTGCCTTTCTCGGGATACG
	AGACAGGTCGGAGATACTTCCCA
WRKY70 (AT3G56400)	AGGAGATGGGTTCGAAGGTA
	TCGTTGAAGGCCATGACTTA
PR1 (AT2G14610)	TTCTTCCCTCGAAAGCTCAA
	AAGGCCCACCAGAGTGTATG
PR2 (AT3G57260)	CGATCCAGGGTACTCATACCA
	CTCCGACACCACGATTTCCA
Reference Genes
GAPDH (AT1G13440)	TTGGTGACAACAGGTCAAGCA
	AAACTTGTCGCTCAATGCAATC
EXP (AT4G26410)	GAGCTGAAGTGGCTTCAATGAC
	GGTCCGACATACCCATGATCC
TIP41 (AT4G34270)	GTGAAAACTGTTGGAGAGAAGCAA
	TCAACTGGATACCCTTTCGCA
Primers pairs used for quantifying qChIP enrichment:
Gene		Sequence (5' to 3')
ACT7 (AT5G09810)		CCCTCGTAGATTGGCACAGT
		GGCCGTTCTTTCTCTCTATGC
PR1 (AT2G14610)	A	CGTCTTTGTAGCTCTTGTAGGTG
		TGAACCCTTAGATAATCTTGTGGGC
	B	TGCAATGGAGTTTGTGGT
		CACCTCACTTTGGCACATCCGA
	C	ATTTCAATAAGGAGCATCATATGCAGG
		GATTCTCGTAATCTCAGCTCTTATTTGT
PR2 (AT3G57260)	D	CGGCCAATATTACCATGATCCAACC
		ATGAATCGCCCAAACCAATTTGGT
	E	TTAGCCTCACCACCAATGTTGATG
		AACCTGTGTGGTTGAAGAAGGA
	F	CCTATTCGACGCAAATCTCGACTC
		GACACCACGATTTCCAACGATCC
NPR1 (AT1G64280)	G	ATGTAAACCGTGGGACGAGG
		GATCGAAGATAACCATTGACGAGCAG
	H	GGAGATTGCCAAGGATTACGAAGT
		CCTTTAGGCGGCGGTCTCA
	I	GTGCTCGACCAGATTATGAACTGTG
		TTTGTAGTCGTTTCTCAGCAGTGT
WRKY70 (AT3G56400)	J	AGGACCCTAAGTTTGGATTTCAGCA
		ATGGTGAGCTTGACGTAAGCTCAAA
	K	CCCATCTCCTCCTCCTCATCCCTCG
		CCGGAATCTTCAAACTTGCCGTCGT
	L	CATCAGGCCAGTTACGTCAATGGGA
		ACTCGAAATCGCCGCCACCTC
